# Supplementary material for: Morphological remodeling of C. elegans neurons during aging is modified by compromised protein homeostasis
Source: NPJ Aging Mech Dis. 2016 Apr 7;2:16001–. doi: 10.1038/npjamd.2016.1 (PMC4920063; doi:10.1038/npjamd.2016.1)
Supplement: Supplementary Table 1 [file npjamd20161-s4.xls]

## Sheet: Sheet1
Gene	Reference	Aberration	Cells	P-value	Unadjusted P	U-statistic	μtreatment	μcontrol	μtreatment-μcontrol	Ntreatment	Ncontrol	SDtreament	SDcontrol	SEMtreatment	SEMcontrol
aip-1	31	Loops	PLM	0.998314	0.0328786	3865.5	0.974359	0.622093	0.352266	39	172	1.73944	1.64092	0.278533	0.125119
aip-1	31	Loops	ALM	1	0.110014	4132.5	0.25641	0.186869	0.0695416	39	198	0.818148	0.977113	0.131008	0.0694404
aip-1	31	Breaks	ALM	1	0.187909	5454.5	0.333333	0.11194	0.221393	39	268	1.38285	0.746131	0.221434	0.0455772
aip-1	31	Breaks	PLM	1	0.245719	4910	0.179487	0.103306	0.0761814	39	242	0.683328	0.855583	0.10942	0.054999
aip-1	31	Punctae	PLM	1	0.489035	4660.5	0	0.0206612	-0.0206612	39	242	0	0.212637	0	0.0136688
aip-1	31	Punctae	ALM	1	0.710122	5206.5	0	0.00373134	-0.00373134	39	268	0	0.0610847	0	0.00373134
aip-1	31	Extended Outgrowths	ALM	1	0.498002	5508.5	0.384615	0.328358	0.0562572	39	268	0.543642	0.523259	0.0870524	0.0319631
aip-1	31	Branches	PLM	1	0.758438	4804.5	0.205128	0.18595	0.0191778	39	242	0.570295	0.509789	0.0913203	0.0327705
aip-1	31	Regular Outgrowths	ALM	1	0.901516	5170	1	1.01866	-0.0186567	39	268	0.512989	0.650286	0.082144	0.0397225
B0041.5	14	Extended Outgrowths	ALM	0.16431	0.000842356	12653.5	0.150442	0.328358	-0.177916	113	268	0.383155	0.523259	0.0360442	0.0319631
B0041.5	14	Loops	ALM	0.185981	0.000970152	4361.5	1.02632	0.186869	0.839447	38	198	2.2116	0.977113	0.358769	0.0694404
B0041.5	14	Loops	PLM	0.443384	0.00282633	4274.5	1.56098	0.622093	0.938883	41	172	2.24776	1.64092	0.351042	0.125119
B0041.5	14	Branches	PLM	0.999994	0.0648853	14340.5	0.309091	0.18595	0.12314	110	242	0.673829	0.509789	0.064247	0.0327705
B0041.5	14	Punctae	PLM	1	0.137881	13627	0.0363636	0.0206612	0.0157025	110	242	0.18805	0.212637	0.0179299	0.0136688
B0041.5	14	Punctae	ALM	1	0.158419	15353.5	0.0176991	0.00373134	0.0139678	113	268	0.132443	0.0610847	0.0124592	0.00373134
B0041.5	14	Breaks	PLM	1	0.456648	13540	0.1	0.103306	-0.00330579	110	242	0.505928	0.855583	0.0482384	0.054999
B0041.5	14	Breaks	ALM	1	0.954805	15159	0.0442478	0.11194	-0.0676925	113	268	0.246018	0.746131	0.0231434	0.0455772
B0041.5	14	Regular Outgrowths	ALM	1	0.552044	14618.5	1.00885	1.01866	-0.00980716	113	268	0.829109	0.650286	0.077996	0.0397225
bec-1	39	Extended Outgrowths	ALM	0.837951	0.0091033	1488	0	0.328358	-0.328358	16	268	0	0.523259	0	0.0319631
bec-1	39	Branches	PLM	0.996633	0.0292197	2186	0.533333	0.18595	0.347383	15	242	0.915475	0.509789	0.236375	0.0327705
bec-1	39	Regular Outgrowths	ALM	0.999866	0.0473069	1588	0.6875	1.01866	-0.331157	16	268	0.60208	0.650286	0.15052	0.0397225
bec-1	39	Loops	ALM	1	0.337132	1496	0	0.186869	-0.186869	16	198	0	0.977113	0	0.0694404
bec-1	39	Loops	PLM	1	0.712348	1241.5	0.4	0.622093	-0.222093	15	172	1.0556	1.64092	0.272554	0.125119
bec-1	39	Breaks	ALM	1	0.46032	2072	0	0.11194	-0.11194	16	268	0	0.746131	0	0.0455772
bec-1	39	Breaks	PLM	1	0.574824	1867	0.0666667	0.103306	-0.0366391	15	242	0.258199	0.855583	0.0666667	0.054999
bec-1	39	Punctae	PLM	1	0.672086	1792.5	0	0.0206612	-0.0206612	15	242	0	0.212637	0	0.0136688
bec-1	39	Punctae	ALM	1	0.818816	2136	0	0.00373134	-0.00373134	16	268	0	0.0610847	0	0.00373134
cdc48.1	25	Loops	ALM	1	0.0996968	4394.5	0	0.186869	-0.186869	47	198	0	0.977113	0	0.0694404
cdc48.1	25	Loops	PLM	1	0.191416	3481	0.272727	0.622093	-0.349366	44	172	0.949018	1.64092	0.14307	0.125119
cdc48.1	25	Branches	PLM	1	0.105745	4865	0.0681818	0.18595	-0.117769	44	242	0.333949	0.509789	0.0503448	0.0327705
cdc48.1	25	Punctae	PLM	1	0.117153	5503	0.340909	0.0206612	0.320248	44	242	1.66975	0.212637	0.251724	0.0136688
cdc48.1	25	Punctae	ALM	1	0.681905	6274.5	0	0.00373134	-0.00373134	47	268	0	0.0610847	0	0.00373134
cdc48.1	25	Extended Outgrowths	ALM	1	0.13317	7001	0.425532	0.328358	0.0971737	47	268	0.499769	0.523259	0.0728988	0.0319631
cdc48.1	25	Breaks	ALM	1	0.204273	6086.5	0	0.11194	-0.11194	47	268	0	0.746131	0	0.0455772
cdc48.1	25	Breaks	PLM	1	0.786671	5369	0.0909091	0.103306	-0.0123967	44	242	0.473394	0.855583	0.0713668	0.054999
cdc48.1	25	Regular Outgrowths	ALM	1	0.892878	6230.5	1	1.01866	-0.0186567	47	268	0.510754	0.650286	0.0745011	0.0397225
chn-1	37	Extended Outgrowths	ALM	1.97988e-07	8.42503e-10	8928	0	0.328358	-0.328358	96	268	0	0.523259	0	0.0319631
chn-1	37	Loops	ALM	0.00598486	2.68162e-05	11033.5	1.5	0.186869	1.31313	96	198	3.16228	0.977113	0.322749	0.0694404
chn-1	37	Loops	PLM	0.758801	0.00705032	8478	1.98837	0.622093	1.36628	86	172	3.75889	1.64092	0.405332	0.125119
chn-1	37	Regular Outgrowths	ALM	0.0420691	0.000197135	9981.5	0.739583	1.01866	-0.279073	96	268	0.602535	0.650286	0.061496	0.0397225
chn-1	37	Branches	PLM	1	0.212493	9876.5	0.127907	0.18595	-0.0580434	86	242	0.504019	0.509789	0.0543498	0.0327705
chn-1	37	Punctae	PLM	1	0.302223	10277	0	0.0206612	-0.0206612	86	242	0	0.212637	0	0.0136688
chn-1	37	Punctae	ALM	1	0.553669	12816	0	0.00373134	-0.00373134	96	268	0	0.0610847	0	0.00373134
chn-1	37	Breaks	PLM	1	0.400304	10628	0.127907	0.103306	0.0246012	86	242	0.590045	0.855583	0.0636262	0.054999
chn-1	37	Breaks	ALM	1	0.439166	13091.5	0.0833333	0.11194	-0.028607	96	268	0.401751	0.746131	0.0410035	0.0455772
cup-5	29	Loops	PLM	8.82313e-05	3.86996e-07	6387.5	1.50909	0.622093	0.886998	55	172	1.98953	1.64092	0.268269	0.125119
cup-5	29	Loops	ALM	1	0.870272	4780.5	0.104167	0.186869	-0.082702	48	198	0.424744	0.977113	0.0613066	0.0694404
cup-5	29	Punctae	PLM	0.212124	0.00112929	7179.5	0.2	0.0206612	0.179339	55	242	0.730297	0.212637	0.0984732	0.0136688
cup-5	29	Punctae	ALM	1	0.678588	6408	0	0.00373134	-0.00373134	48	268	0	0.0610847	0	0.00373134
cup-5	29	Extended Outgrowths	ALM	0.934667	0.0137536	7610	0.541667	0.328358	0.213308	48	268	0.617419	0.523259	0.0891167	0.0319631
cup-5	29	Branches	PLM	0.999547	0.0405465	6004	0.0363636	0.18595	-0.149587	55	242	0.188919	0.509789	0.0254738	0.0327705
cup-5	29	Breaks	PLM	1	0.147944	6407.5	0	0.103306	-0.103306	55	242	0	0.855583	0	0.054999
cup-5	29	Breaks	ALM	1	0.199521	6216	0	0.11194	-0.11194	48	268	0	0.746131	0	0.0455772
cup-5	29	Regular Outgrowths	ALM	1	0.164293	7139	1.16667	1.01866	0.14801	48	268	0.630209	0.650286	0.0909628	0.0397225
gob-1	27	Kinks	PLM	0.00881249	3.9871e-05	4902	0.192308	0	0.192308	52	172	0.627427	0	0.0870085	0
gob-1	27	Regular Outgrowths	ALM	0.999859	0.0467898	7885	1.23529	1.01866	0.216637	51	268	0.68083	0.650286	0.0953353	0.0397225
gob-1	27	Extended Outgrowths	ALM	0.999999	0.0728799	7717	0.470588	0.328358	0.14223	51	268	0.578029	0.523259	0.0809403	0.0319631
gob-1	27	Loops	PLM	1	0.175755	4852.5	0.673077	0.622093	0.0509839	52	172	1.368	1.64092	0.189707	0.125119
gob-1	27	Loops	ALM	1	0.95862	5058	0.0784314	0.186869	-0.108437	51	198	0.337232	0.977113	0.0472219	0.0694404
gob-1	27	Punctae	PLM	1	0.178731	6459	0.576923	0.0206612	0.556262	52	242	2.91276	0.212637	0.403927	0.0136688
gob-1	27	Punctae	ALM	1	0.668885	6808.5	0	0.00373134	-0.00373134	51	268	0	0.0610847	0	0.00373134
gob-1	27	Branches	PLM	1	0.237841	5918	0.0769231	0.18595	-0.109027	52	242	0.269069	0.509789	0.0373132	0.0327705
gob-1	27	Breaks	ALM	1	0.602174	6738.5	0.0588235	0.11194	-0.0531168	51	268	0.420084	0.746131	0.0588235	0.0455772
gob-1	27	Breaks	PLM	1	0.943325	6304.5	0.115385	0.103306	0.0120788	52	242	0.61529	0.855583	0.0853254	0.054999
icd-1	24	Branches	PLM	1.19946e-05	5.19251e-08	18130	0.816667	0.18595	0.630716	120	242	1.2767	0.509789	0.116547	0.0327705
icd-1	24	Loops	PLM	0.95059	0.0152277	3005	0.0243902	0.622093	-0.597703	41	172	0.156174	1.64092	0.0243902	0.125119
icd-1	24	Loops	ALM	1	0.128712	3740	0	0.186869	-0.186869	40	198	0	0.977113	0	0.0694404
icd-1	24	Breaks	PLM	1	0.114466	14099.5	0.00833333	0.103306	-0.0949725	120	242	0.0912871	0.855583	0.00833333	0.054999
icd-1	24	Breaks	ALM	1	0.350354	15672.5	0.0168067	0.11194	-0.0951336	119	268	0.12909	0.746131	0.0118337	0.0455772
icd-1	24	Regular Outgrowths	ALM	1	0.114672	14527.5	0.907563	1.01866	-0.111094	119	268	0.688792	0.650286	0.0631414	0.0397225
icd-1	24	Punctae	PLM	1	0.176016	14822	0.0333333	0.0206612	0.0126722	120	242	0.180258	0.212637	0.0164552	0.0136688
icd-1	24	Punctae	ALM	1	0.508769	15886.5	0	0.00373134	-0.00373134	119	268	0	0.0610847	0	0.00373134
icd-1	24	Extended Outgrowths	ALM	1	0.848939	15791	0.319328	0.328358	-0.00903048	119	268	0.51966	0.523259	0.0476372	0.0319631
ire-1	21	Extended Outgrowths	ALM	0.999878	0.0480311	4445	0.5	0.328358	0.171642	28	268	0.509175	0.523259	0.096225	0.0319631
ire-1	21	Loops	ALM	1	0.203637	2618	0	0.186869	-0.186869	28	198	0	0.977113	0	0.0694404
ire-1	21	Loops	PLM	1	0.205026	2099	0.222222	0.622093	-0.399871	27	172	0.847319	1.64092	0.163067	0.125119
ire-1	21	Regular Outgrowths	ALM	1	0.304472	4140	1.14286	1.01866	0.1242	28	268	0.6506	0.650286	0.122952	0.0397225
ire-1	21	Breaks	PLM	1	0.311041	3145.5	0	0.103306	-0.103306	27	242	0	0.855583	0	0.054999
ire-1	21	Breaks	ALM	1	0.327547	3626	0	0.11194	-0.11194	28	268	0	0.746131	0	0.0455772
ire-1	21	Branches	PLM	1	0.359857	3064	0.0740741	0.18595	-0.111876	27	242	0.26688	0.509789	0.0513611	0.0327705
ire-1	21	Punctae	PLM	1	0.566282	3226.5	0	0.0206612	-0.0206612	27	242	0	0.212637	0	0.0136688
ire-1	21	Punctae	ALM	1	0.755279	3738	0	0.00373134	-0.00373134	28	268	0	0.0610847	0	0.00373134
let-70	27, 28	Breaks	ALM	0.999214	0.0371179	16446.5	0	0.11194	-0.11194	127	268	0	0.746131	0	0.0455772
let-70	27, 28	Breaks	PLM	0.999433	0.0391865	13048	0	0.103306	-0.103306	112	242	0	0.855583	0	0.054999
let-70	27, 28	Loops	PLM	1	0.113472	4154	0.396226	0.622093	-0.225867	53	172	1.56081	1.64092	0.214394	0.125119
let-70	27, 28	Loops	ALM	1	0.200366	5994	0.111111	0.186869	-0.0757576	63	198	0.881917	0.977113	0.111111	0.0694404
let-70	27, 28	Punctae	PLM	1	0.145267	13866	0.0357143	0.0206612	0.0150531	112	242	0.186411	0.212637	0.0176142	0.0136688
let-70	27, 28	Punctae	ALM	1	0.585789	17088.5	0.00787402	0.00373134	0.00414267	127	268	0.0887357	0.0610847	0.00787402	0.00373134
let-70	27, 28	Regular Outgrowths	ALM	1	0.288937	16040	0.952756	1.01866	-0.0659008	127	268	0.640663	0.650286	0.0568496	0.0397225
let-70	27, 28	Branches	PLM	1	0.495706	13920.5	0.232143	0.18595	0.0461924	112	242	0.614863	0.509789	0.0580991	0.0327705
let-70	27, 28	Extended Outgrowths	ALM	1	0.642053	17415	0.346457	0.328358	0.0180985	127	268	0.50987	0.523259	0.0452437	0.0319631
let-92	14, 27	Extended Outgrowths	ALM	0.690785	0.005737	3053	0.0666667	0.328358	-0.261692	30	268	0.253708	0.523259	0.0463206	0.0319631
let-92	14, 27	Loops	PLM	0.712207	0.00611676	3143	2.1	0.622093	1.47791	30	172	3.64219	1.64092	0.664969	0.125119
let-92	14, 27	Loops	ALM	1	0.188207	2805	0	0.186869	-0.186869	30	198	0	0.977113	0	0.0694404
let-92	14, 27	Breaks	PLM	0.986867	0.0221986	3973	0.133333	0.103306	0.0300275	30	242	0.345746	0.855583	0.0631243	0.054999
let-92	14, 27	Breaks	ALM	1	0.383158	4147	0.0666667	0.11194	-0.0452736	30	268	0.253708	0.746131	0.0463206	0.0455772
let-92	14, 27	Branches	PLM	1	0.136983	3287	0.1	0.18595	-0.0859504	30	242	0.547723	0.509789	0.1	0.0327705
let-92	14, 27	Regular Outgrowths	ALM	1	0.137275	3443	0.833333	1.01866	-0.185323	30	268	0.461133	0.650286	0.084191	0.0397225
let-92	14, 27	Punctae	PLM	1	0.369762	3705.5	0.0333333	0.0206612	0.0126722	30	242	0.182574	0.212637	0.0333333	0.0136688
let-92	14, 27	Punctae	ALM	1	0.746375	4005	0	0.00373134	-0.00373134	30	268	0	0.0610847	0	0.00373134
lgg-1	40	Extended Outgrowths	ALM	0.00571377	2.5467e-05	11583.5	0.100917	0.328358	-0.227441	109	268	0.302611	0.523259	0.0289848	0.0319631
lgg-1	40	Branches	PLM	0.00598486	2.67981e-05	15436	0.588785	0.18595	0.402835	107	242	1.08117	0.509789	0.104521	0.0327705
lgg-1	40	Breaks	PLM	0.491516	0.00327773	14022.5	0.130841	0.103306	0.0275353	107	242	0.365599	0.855583	0.0353438	0.054999
lgg-1	40	Breaks	ALM	1	0.20247	15032.5	0.0642202	0.11194	-0.0477201	109	268	0.246277	0.746131	0.0235891	0.0455772
lgg-1	40	Punctae	PLM	0.731837	0.00649447	13630	0.0654206	0.0206612	0.0447594	107	242	0.24843	0.212637	0.0240166	0.0136688
lgg-1	40	Punctae	ALM	1	0.507439	14685.5	0.00917431	0.00373134	0.00544297	109	268	0.0957826	0.0610847	0.00917431	0.00373134
lgg-1	40	Loops	PLM	1	0.191828	2930	1.22581	0.622093	0.603713	31	172	2.53916	1.64092	0.456046	0.125119
lgg-1	40	Loops	ALM	1	0.838692	3096.5	0.16129	0.186869	-0.0255784	31	198	0.637536	0.977113	0.114505	0.0694404
lgg-1	40	Regular Outgrowths	ALM	1	0.34424	13812.5	0.944954	1.01866	-0.0737026	109	268	0.621153	0.650286	0.0594956	0.0397225
lmp-1	30	Extended Outgrowths	ALM	0.972618	0.0183748	15167	0.46	0.328358	0.131642	100	268	0.539734	0.523259	0.0539734	0.0319631
lmp-1	30	Breaks	PLM	0.999909	0.0501309	11766.5	0	0.103306	-0.103306	101	242	0	0.855583	0	0.054999
lmp-1	30	Breaks	ALM	1	0.215039	13082.5	0.02	0.11194	-0.0919403	100	268	0.2	0.746131	0.02	0.0455772
lmp-1	30	Loops	PLM	1	0.18607	4133.5	0.269231	0.622093	-0.352862	52	172	0.888166	1.64092	0.123166	0.125119
lmp-1	30	Loops	ALM	1	0.278388	4864	0.0196078	0.186869	-0.167261	51	198	0.140028	0.977113	0.0196078	0.0694404
lmp-1	30	Punctae	PLM	1	0.263341	12069.5	0	0.0206612	-0.0206612	101	242	0	0.212637	0	0.0136688
lmp-1	30	Punctae	ALM	1	0.545353	13350	0	0.00373134	-0.00373134	100	268	0	0.0610847	0	0.00373134
lmp-1	30	Branches	PLM	1	0.382377	11804.5	0.138614	0.18595	-0.0473366	101	242	0.469674	0.509789	0.0467344	0.0327705
lmp-1	30	Regular Outgrowths	ALM	1	0.644721	13026	1.01	1.01866	-0.00865672	100	268	0.810225	0.650286	0.0810225	0.0397225
moag-4	33	Branches	PLM	0.287737	0.00161575	8088.5	0.54386	0.18595	0.357909	57	242	1.07022	0.509789	0.141754	0.0327705
moag-4	33	Punctae	PLM	0.287737	0.00161721	7414	0.0877193	0.0206612	0.0670581	57	242	0.285401	0.212637	0.0378023	0.0136688
moag-4	33	Punctae	ALM	1	0.255437	8411	0.016129	0.00373134	0.0123977	62	268	0.127	0.0610847	0.016129	0.00373134
moag-4	33	Breaks	PLM	1	0.140785	6640.5	0	0.103306	-0.103306	57	242	0	0.855583	0	0.054999
moag-4	33	Breaks	ALM	1	0.144834	8029	0	0.11194	-0.11194	62	268	0	0.746131	0	0.0455772
moag-4	33	Extended Outgrowths	ALM	1	0.473522	8699.5	0.370968	0.328358	0.0426095	62	268	0.51958	0.523259	0.0659867	0.0319631
moag-4	33	Regular Outgrowths	ALM	1	0.564782	7961	1.03226	1.01866	0.0136013	62	268	0.904773	0.650286	0.114906	0.0397225
pas-3	27	Kinks	PLM	3.05874e-08	1.29607e-10	5074	0.458333	0	0.458333	48	172	1.03056	0	0.148749	0
pas-3	27	Extended Outgrowths	ALM	0.149022	0.000753779	7594	0.622222	0.328358	0.293864	45	268	0.613814	0.523259	0.091502	0.0319631
pas-3	27	Loops	PLM	0.667617	0.0053586	4905.5	0.979167	0.622093	0.357074	48	172	1.53664	1.64092	0.221795	0.125119
pas-3	27	Loops	ALM	1	0.107168	4207.5	0	0.186869	-0.186869	45	198	0	0.977113	0	0.0694404
pas-3	27	Regular Outgrowths	ALM	0.952664	0.0155218	7224	1.31111	1.01866	0.292454	45	268	0.733058	0.650286	0.109278	0.0397225
pas-3	27	Punctae	PLM	1	0.154218	5978	0.0625	0.0206612	0.0418388	48	242	0.31999	0.212637	0.0461866	0.0136688
pas-3	27	Punctae	ALM	1	0.688668	6007.5	0	0.00373134	-0.00373134	45	268	0	0.0610847	0	0.00373134
pas-3	27	Branches	PLM	1	0.198926	5422	0.125	0.18595	-0.0609504	48	242	0.530957	0.509789	0.076637	0.0327705
pas-3	27	Breaks	ALM	1	0.214185	5827.5	0	0.11194	-0.11194	45	268	0	0.746131	0	0.0455772
pas-3	27	Breaks	PLM	1	0.857672	5839	0.145833	0.103306	0.0425275	48	242	0.714279	0.855583	0.103097	0.054999
pas-6	26, 35	Branches	PLM	2.26102e-05	9.83065e-08	19645.5	0.671756	0.18595	0.485805	131	242	1.18609	0.509789	0.103629	0.0327705
pas-6	26, 35	Loops	PLM	0.0466988	0.000220365	5679.5	1.71698	0.622093	1.09489	53	172	2.93767	1.64092	0.40352	0.125119
pas-6	26, 35	Loops	ALM	1	0.507921	5714.5	0.0847458	0.186869	-0.102123	59	198	0.465653	0.977113	0.0606228	0.0694404
pas-6	26, 35	Regular Outgrowths	ALM	1	0.1282	17126	0.928058	1.01866	-0.0905992	139	268	0.677167	0.650286	0.0574365	0.0397225
pas-6	26, 35	Extended Outgrowths	ALM	1	0.194034	17479	0.258993	0.328358	-0.0693654	139	268	0.471478	0.523259	0.0399903	0.0319631
pas-6	26, 35	Punctae	ALM	1	0.232676	18824.5	0.0143885	0.00373134	0.0106571	139	268	0.119517	0.0610847	0.0101373	0.00373134
pas-6	26, 35	Punctae	PLM	1	0.444819	16016	0.0229008	0.0206612	0.00223961	131	242	0.150161	0.212637	0.0131197	0.0136688
pas-6	26, 35	Breaks	ALM	1	0.250869	18262.5	0.0143885	0.11194	-0.0975518	139	268	0.119517	0.746131	0.0101373	0.0455772
pas-6	26, 35	Breaks	PLM	1	0.448063	15620	0.0229008	0.103306	-0.080405	131	242	0.150161	0.855583	0.0131197	0.054999
pek-1	22	Kinks	PLM	3.59257e-06	1.54188e-08	5676	1.10714	0	1.10714	56	172	3.06107	0	0.409052	0
pek-1	22	Kinks	ALM	0.00292015	1.29398e-05	5742	0.264151	0	0.264151	53	198	0.901941	0	0.123891	0
pek-1	22	Loops	PLM	0.99888	0.03513	5448.5	0.964286	0.622093	0.342193	56	172	1.66203	1.64092	0.222098	0.125119
pek-1	22	Loops	ALM	1	0.602059	5152.5	0.0754717	0.186869	-0.111397	53	198	0.38476	0.977113	0.0528509	0.0694404
pek-1	22	Branches	PLM	1	0.0890619	6223.5	0.0535714	0.18595	-0.132379	56	242	0.227208	0.509789	0.0303619	0.0327705
pek-1	22	Breaks	ALM	1	0.177624	6863.5	0	0.11194	-0.11194	53	268	0	0.746131	0	0.0455772
pek-1	22	Breaks	PLM	1	0.478424	6647	0.0357143	0.103306	-0.0675915	56	242	0.267261	0.855583	0.0357143	0.054999
pek-1	22	Punctae	ALM	1	0.197229	7210	0.0377358	0.00373134	0.0340045	53	268	0.274721	0.0610847	0.0377358	0.00373134
pek-1	22	Punctae	PLM	1	0.405957	6692	0	0.0206612	-0.0206612	56	242	0	0.212637	0	0.0136688
pek-1	22	Regular Outgrowths	ALM	1	0.390689	7560	1.09434	1.01866	0.0756829	53	268	0.528574	0.650286	0.0726052	0.0397225
pek-1	22	Extended Outgrowths	ALM	1	0.512922	7427.5	0.358491	0.328358	0.0301324	53	268	0.484146	0.523259	0.0665026	0.0319631
phi-32	26, 38	Regular Outgrowths	ALM	9.55459e-06	4.11838e-08	8013	0.582418	1.01866	-0.436239	91	268	0.597512	0.650286	0.0626363	0.0397225
phi-32	26, 38	Punctae	PLM	5.25079e-05	2.29298e-07	11604.5	0.154762	0.0206612	0.134101	84	242	0.36385	0.212637	0.0396993	0.0136688
phi-32	26, 38	Punctae	ALM	0.000434708	1.91543e-06	13354.5	0.0989011	0.00373134	0.0951698	91	268	0.300183	0.0610847	0.0314677	0.00373134
phi-32	26, 38	Extended Outgrowths	ALM	0.0175292	8.03813e-05	9646.5	0.0989011	0.328358	-0.229457	91	268	0.300183	0.523259	0.0314677	0.0319631
phi-32	26, 38	Branches	PLM	0.999214	0.0371579	11143	0.404762	0.18595	0.218811	84	242	0.945746	0.509789	0.103189	0.0327705
phi-32	26, 38	Breaks	PLM	0.999999	0.0739201	9786	0	0.103306	-0.103306	84	242	0	0.855583	0	0.054999
phi-32	26, 38	Breaks	ALM	0.999999	0.077452	11784.5	0	0.11194	-0.11194	91	268	0	0.746131	0	0.0455772
phi-32	26, 38	Loops	PLM	1	0.213468	1939.5	0.12	0.622093	-0.502093	25	172	0.439697	1.64092	0.0879394	0.125119
phi-32	26, 38	Loops	ALM	1	0.861481	3092.5	0.0967742	0.186869	-0.0900945	31	198	0.396219	0.977113	0.071163	0.0694404
phi-50	26, 27	Branches	PLM	0.999999	0.0739424	3789.5	0.0285714	0.18595	-0.157379	35	242	0.169031	0.509789	0.0285714	0.0327705
phi-50	26, 27	Regular Outgrowths	ALM	1	0.0839914	4689	0.829268	1.01866	-0.189388	41	268	0.587471	0.650286	0.0917475	0.0397225
phi-50	26, 27	Loops	ALM	1	0.124044	3833.5	0	0.186869	-0.186869	41	198	0	0.977113	0	0.0694404
phi-50	26, 27	Loops	PLM	1	0.272443	2786.5	0.6	0.622093	-0.022093	35	172	2.2518	1.64092	0.380623	0.125119
phi-50	26, 27	Extended Outgrowths	ALM	1	0.387926	5128	0.243902	0.328358	-0.0844558	41	268	0.434769	0.523259	0.0678996	0.0319631
phi-50	26, 27	Punctae	PLM	1	0.512601	4182.5	0	0.0206612	-0.0206612	35	242	0	0.212637	0	0.0136688
phi-50	26, 27	Punctae	ALM	1	0.702763	5473.5	0	0.00373134	-0.00373134	41	268	0	0.0610847	0	0.00373134
phi-50	26, 27	Breaks	PLM	1	0.584241	4316.5	0.0571429	0.103306	-0.0461629	35	242	0.235504	0.855583	0.0398075	0.054999
phi-50	26, 27	Breaks	ALM	1	0.745559	5440.5	0.0243902	0.11194	-0.0875501	41	268	0.156174	0.746131	0.0243902	0.0455772
pnk-1	17	Punctae	PLM	1	0.163972	6219.5	0.46	0.0206612	0.439339	50	242	2.85149	0.212637	0.403262	0.0136688
pnk-1	17	Punctae	ALM	1	0.665729	6942	0	0.00373134	-0.00373134	52	268	0	0.0610847	0	0.00373134
pnk-1	17	Loops	ALM	1	0.279276	5360.5	0.346154	0.186869	0.159285	52	198	1.21888	0.977113	0.169028	0.0694404
pnk-1	17	Loops	PLM	1	0.918008	4272.5	0.32	0.622093	-0.302093	50	172	0.740656	1.64092	0.104745	0.125119
pnk-1	17	Extended Outgrowths	ALM	1	0.288624	6454.5	0.25	0.328358	-0.0783582	52	268	0.479992	0.523259	0.0665629	0.0319631
pnk-1	17	Branches	PLM	1	0.303724	5730.5	0.12	0.18595	-0.0659504	50	242	0.479796	0.509789	0.0678534	0.0327705
pnk-1	17	Regular Outgrowths	ALM	1	0.34488	6467	0.923077	1.01866	-0.0955798	52	268	0.5547	0.650286	0.0769231	0.0397225
pnk-1	17	Breaks	ALM	1	0.401754	7136	0.173077	0.11194	0.0611366	52	268	0.706306	0.746131	0.0979471	0.0455772
pnk-1	17	Breaks	PLM	1	0.897924	6072.5	0.16	0.103306	0.0566942	50	242	0.817163	0.855583	0.115564	0.054999
rpl-5	17	Branches	PLM	0.999913	0.05059	2147.5	0.333333	0.18595	0.147383	15	242	0.48795	0.509789	0.125988	0.0327705
rpl-5	17	Loops	ALM	1	0.295299	1776.5	0	0.186869	-0.186869	19	198	0	0.977113	0	0.0694404
rpl-5	17	Loops	PLM	1	0.302231	1157	0.2	0.622093	-0.422093	15	172	0.774597	1.64092	0.2	0.125119
rpl-5	17	Extended Outgrowths	ALM	1	0.364345	2293	0.210526	0.328358	-0.117832	19	268	0.418854	0.523259	0.0960917	0.0319631
rpl-5	17	Breaks	ALM	1	0.420627	2460.5	0	0.11194	-0.11194	19	268	0	0.746131	0	0.0455772
rpl-5	17	Breaks	PLM	1	0.574824	1867	0.0666667	0.103306	-0.0366391	15	242	0.258199	0.855583	0.0666667	0.054999
rpl-5	17	Regular Outgrowths	ALM	1	0.431801	2305.5	0.894737	1.01866	-0.12392	19	268	0.567131	0.650286	0.130109	0.0397225
rpl-5	17	Punctae	PLM	1	0.672086	1792.5	0	0.0206612	-0.0206612	15	242	0	0.212637	0	0.0136688
rpl-5	17	Punctae	ALM	1	0.800849	2536.5	0	0.00373134	-0.00373134	19	268	0	0.0610847	0	0.00373134
rpt-5	26	Punctae	PLM	0.0593014	0.000282981	7654	0.103448	0.0206612	0.0827871	58	242	0.307203	0.212637	0.0403378	0.0136688
rpt-5	26	Punctae	ALM	1	0.650485	7609.5	0	0.00373134	-0.00373134	57	268	0	0.0610847	0	0.00373134
rpt-5	26	Branches	PLM	0.900707	0.0115973	6204.5	0.0172414	0.18595	-0.168709	58	242	0.131306	0.509789	0.0172414	0.0327705
rpt-5	26	Breaks	PLM	1	0.137353	6757	0	0.103306	-0.103306	58	242	0	0.855583	0	0.054999
rpt-5	26	Breaks	ALM	1	0.1621	7381.5	0	0.11194	-0.11194	57	268	0	0.746131	0	0.0455772
rpt-5	26	Loops	PLM	1	0.226771	4656.5	0.396552	0.622093	-0.225541	58	172	1.55529	1.64092	0.20422	0.125119
rpt-5	26	Loops	ALM	1	0.235691	5429	0.0526316	0.186869	-0.134237	57	198	0.39736	0.977113	0.0526316	0.0694404
rpt-5	26	Extended Outgrowths	ALM	1	0.477255	7273.5	0.263158	0.328358	-0.0652003	57	268	0.444262	0.523259	0.0588439	0.0319631
rpt-5	26	Regular Outgrowths	ALM	1	0.8867	7557.5	1	1.01866	-0.0186567	57	268	0.597614	0.650286	0.0791559	0.0397225
tdo-2	32	Extended Outgrowths	ALM	0.123601	0.000613459	8546.5	0.607843	0.328358	0.279485	51	268	0.602609	0.523259	0.0843821	0.0319631
tdo-2	32	Loops	PLM	0.798687	0.00798244	3510.5	0.0416667	0.622093	-0.580426	48	172	0.288675	1.64092	0.0416667	0.125119
tdo-2	32	Loops	ALM	1	0.0864113	4768.5	0	0.186869	-0.186869	51	198	0	0.977113	0	0.0694404
tdo-2	32	Regular Outgrowths	ALM	0.999906	0.0496912	7887	1.23529	1.01866	0.216637	51	268	0.789639	0.650286	0.110572	0.0397225
tdo-2	32	Breaks	PLM	1	0.176478	5592	0	0.103306	-0.103306	48	242	0	0.855583	0	0.054999
tdo-2	32	Breaks	ALM	1	0.811554	6879	0.215686	0.11194	0.103746	51	268	1.08284	0.746131	0.151628	0.0455772
tdo-2	32	Branches	PLM	1	0.360968	5530	0.125	0.18595	-0.0609504	48	242	0.443631	0.509789	0.0640326	0.0327705
tdo-2	32	Punctae	PLM	1	0.647664	5856.5	0.0208333	0.0206612	0.000172176	48	242	0.144338	0.212637	0.0208333	0.0136688
tdo-2	32	Punctae	ALM	1	0.668885	6808.5	0	0.00373134	-0.00373134	51	268	0	0.0610847	0	0.00373134
ufd-1	25	Punctae	PLM	1	0.123971	9449	0.25	0.0206612	0.229339	76	242	1.36748	0.212637	0.156861	0.0136688
ufd-1	25	Punctae	ALM	1	0.301112	9479.5	0.0428571	0.00373134	0.0391258	70	268	0.358569	0.0610847	0.0428571	0.00373134
ufd-1	25	Loops	PLM	1	0.150823	7055.5	0.657895	0.622093	0.0358017	76	172	1.32215	1.64092	0.151661	0.125119
ufd-1	25	Loops	ALM	1	0.358565	6739	0.0428571	0.186869	-0.144012	70	198	0.265707	0.977113	0.0317581	0.0694404
ufd-1	25	Extended Outgrowths	ALM	1	0.256206	10050.5	0.414286	0.328358	0.0859275	70	268	0.577171	0.523259	0.0689851	0.0319631
ufd-1	25	Breaks	ALM	1	0.398271	9199	0.0428571	0.11194	-0.0690832	70	268	0.358569	0.746131	0.0428571	0.0455772
ufd-1	25	Breaks	PLM	1	0.898309	9225	0.171053	0.103306	0.0677468	76	242	0.854606	0.855583	0.09803	0.054999
ufd-1	25	Branches	PLM	1	0.481149	8912	0.118421	0.18595	-0.0675294	76	242	0.363945	0.509789	0.0417474	0.0327705
ufd-1	25	Regular Outgrowths	ALM	1	0.576408	9018.5	0.985714	1.01866	-0.0329424	70	268	0.770711	0.650286	0.0921176	0.0397225
vha-13	35	Loops	ALM	0.0352307	0.000163759	3125.5	0.923077	0.186869	0.736208	26	198	2.0381	0.977113	0.399704	0.0694404
vha-13	35	Loops	PLM	1	0.0802491	2747.5	0.964286	0.622093	0.342193	28	172	1.81521	1.64092	0.343042	0.125119
vha-13	35	Extended Outgrowths	ALM	1	0.0991745	2944	0.153846	0.328358	-0.174512	26	268	0.367946	0.523259	0.0721602	0.0319631
vha-13	35	Branches	PLM	1	0.134276	3054.5	0.0357143	0.18595	-0.150236	28	242	0.188982	0.509789	0.0357143	0.0327705
vha-13	35	Breaks	PLM	1	0.302202	3262	0	0.103306	-0.103306	28	242	0	0.855583	0	0.054999
vha-13	35	Breaks	ALM	1	0.345552	3367	0	0.11194	-0.11194	26	268	0	0.746131	0	0.0455772
vha-13	35	Punctae	PLM	1	0.55901	3346	0	0.0206612	-0.0206612	28	242	0	0.212637	0	0.0136688
vha-13	35	Punctae	ALM	1	0.764564	3471	0	0.00373134	-0.00373134	26	268	0	0.0610847	0	0.00373134
vha-13	35	Regular Outgrowths	ALM	1	0.625236	3662	1.07692	1.01866	0.0582664	26	268	0.744208	0.650286	0.145951	0.0397225
zig-4	36	Breaks	ALM	1.44962e-06	6.19496e-09	6362	0.289474	0.11194	0.177533	38	268	0.459606	0.746131	0.0745579	0.0455772
zig-4	36	Breaks	PLM	0.287737	0.00161445	4911	0.166667	0.103306	0.0633609	36	242	0.377964	0.855583	0.0629941	0.054999
zig-4	36	Extended Outgrowths	ALM	0.0159942	7.29544e-05	3534	0	0.328358	-0.328358	38	268	0	0.523259	0	0.0319631
zig-4	36	Regular Outgrowths	ALM	1	0.125429	4399.5	0.842105	1.01866	-0.176551	38	268	0.71759	0.650286	0.116409	0.0397225
zig-4	36	Loops	ALM	1	0.260268	3945	0.263158	0.186869	0.0762892	38	198	0.949657	0.977113	0.154055	0.0694404
zig-4	36	Loops	PLM	1	0.361615	2905	0.333333	0.622093	-0.28876	36	172	1.12122	1.64092	0.186871	0.125119
zig-4	36	Punctae	PLM	1	0.50653	4302	0	0.0206612	-0.0206612	36	242	0	0.212637	0	0.0136688
zig-4	36	Punctae	ALM	1	0.713886	5073	0	0.00373134	-0.00373134	38	268	0	0.0610847	0	0.00373134
zig-4	36	Branches	PLM	1	0.960937	4368.5	0.166667	0.18595	-0.0192837	36	242	0.447214	0.509789	0.0745356	0.0327705
