# Supplementary material for: Morphological remodeling of C. elegans neurons during aging is modified by compromised protein homeostasis
Source: NPJ Aging Mech Dis. 2016 Apr 7;2:16001–. doi: 10.1038/npjamd.2016.1 (PMC4920063; doi:10.1038/npjamd.2016.1)
Supplement: Supplementary Table 2 [file npjamd20161-s5.xls]

## Sheet: ByClass&ImpactProteostress
Class	Gene	Normal Function	RNAi Impact on proteostress‡	Aberration	Cell Type
Autophagy	bec-1	Autophagy	Enhances	All (N.S.)	ALM, PLM
Autophagy	lgg-1	Autophagy	Enhances	Branches ↑**	PLM
Autophagy	lgg-1	Autophagy	Enhances	Extended Outgrowths ↓ **	ALM
Cytoprotective Pathway	gob-1	Metabolism	Enhances	Kinks ↑**	PLM
Cytoprotective Pathway	phi-50	daf-16 & skn-1 pathway; antioxidant genes	Not Reported	All (N.S.)	ALM, PLM
Cytoprotective Pathways	let-92	Metabolism and signaling	Enhances	All (N.S.)	ALM, PLM
ER/UPR Stress	icd-1	ER Stress/UPR	Enhances	All (N.S.)	ALM, PLM
ER/UPR Stress	ire-1	ER Stress/UPR	Enhances	All (N.S.)	ALM, PLM
ER/UPR Stress	pek-1	ER Stress/UPR	Enhances	Kinks ↑**	ALM
ER/UPR Stress	pek-1	ER Stress/UPR	Enhances	Kinks ↑***	PLM
ER/UPR Stress	ufd-1	Ubiquitin pathway	Enhances	All (N.S.)	ALM, PLM
Lysosomal Function	cup-5	Lysosomal Function	Enhances	Loops ↑***	PLM
Lysosomal Function	lmp-1	Lysosomal Function	Enhances	All (N.S.)	ALM, PLM
Lysosomal Function	vha-13	Lysosomal Function	Enhances	Loops ↑*	ALM
Neuronal Cytoarchitecture	zig-4	Maintenance of morphology	Enhances	Breaks ↑***	ALM
Neuronal Cytoarchitecture	zig-4	Maintenance of morphology	Enhances	Extended Outgrowths ↓ *	ALM
Proteasome	pas-3	Proteasome	Enhances	Kinks ↑***	PLM
Proteasome	pas-6	Proteasome	Enhances	Branches ↑***	PLM
Proteasome	rpt-5	Proteasome	Enhances	All (N.S.)	ALM, PLM
Proteostasis Protection	aip-1	Proteasome negative regulator	Suppresses	All (N.S.)	ALM, PLM
Proteostasis Protection	B0041.5	Modifier of touch function in polyQ128 strain	Enhances	All (N.S.)	ALM, PLM
Proteostasis Protection	tdo-2	Metabolism (Metabolic enhancer of proteostasis)	Suppresses	All (N.S.)	ALM, PLM
Proteostress Protection	moag-4	polyQ aggregase	Suppresses	All (N.S.)	ALM, PLM
Proteostress Protection	pnk-1	functional modulator of polyQ	Suppresses	All (N.S.)	ALM, PLM
Translation	rpl-5	Ribosomal subunit	Enhancer	All (N.S.)	ALM, PLM
Ubiquitin Pathway	cdc48.1	Ubiquitin regulation of chaperones	Enhances	All (N.S.)	ALM, PLM
Ubiquitin Pathway	chn-1	Ubiquitin regulation of chaperones	Suppresses	Loops ↑**	ALM
Ubiquitin Pathway	chn-1	Ubiquitin regulation of chaperones	Suppresses	Extended Outgrowths ↓ ***	ALM
Ubiquitin Pathway	chn-1	Ubiquitin regulation of chaperones	Suppresses	Regular Outgrowths ↓ *	ALM
Ubiquitin Pathway	let-70	Ubiquitin pathway	Enhances	All (N.S.)	ALM, PLM
Ubiquitin Pathway	phi-32	Ubiquitin pathway	Enhances	Punctae ↑***	ALM
Ubiquitin Pathway	phi-32	Ubiquitin pathway	Enhances	Extended Outgrowths ↓ *	ALM
Ubiquitin Pathway	phi-32	Ubiquitin pathway	Enhances	Regular Outgrowths ↓ ***	ALM
Ubiquitin Pathway	phi-32	Ubiquitin pathway	Enhances	Punctae ↑***	PLM
‡ See Supp Table 1 for Reference

## Sheet: ImpactonProteostressFunction
RNAi Impact on proteostress‡	Gene	Class	Normal Function	Aberration	Cell Type
Enhances	rpl-5	Translation	Ribosomal subunit	All (N.S.)	ALM, PLM
Enhances	let-92	Cytoprotective Pathways	Metabolism and signaling	All (N.S.)	ALM, PLM
Enhances	icd-1	ER/UPR Stress	ER Stress/UPR	All (N.S.)	ALM, PLM
Enhances	ire-1	ER/UPR Stress	ER Stress/UPR	All (N.S.)	ALM, PLM
Enhances	ufd-1	ER/UPR Stress	Ubiquitin pathway	All (N.S.)	ALM, PLM
Enhances	lmp-1	Lysosomal Function	Lysosomal Function	All (N.S.)	ALM, PLM
Enhances	rpt-5	Proteasome	Proteasome	All (N.S.)	ALM, PLM
Enhances	B0041.5	Proteostasis Protection	Modifier of touch function in polyQ128 strain	All (N.S.)	ALM, PLM
Enhances	cdc48.1	Ubiquitin Pathway	Ubiquitin regulation of chaperones	All (N.S.)	ALM, PLM
Enhances	lgg-1	Autophagy	Autophagy	Branches ↑**	PLM
Enhances	pas-6	Proteasome	Proteasome	Branches ↑***	PLM
Enhances	zig-4	Neuronal Cytoarchitecture	Maintenance of morphology	Breaks ↑***	ALM
Enhances	zig-4	Neuronal Cytoarchitecture	Maintenance of morphology	Extended Outgrowths ↓ *	ALM
Enhances	phi-32	Ubiquitin Pathway	Ubiquitin pathway	Extended Outgrowths ↓ *	ALM
Enhances	lgg-1	Autophagy	Autophagy	Extended Outgrowths ↓ **	ALM
Enhances	gob-1	Cytoprotective Pathway	Metabolism	Kinks ↑**	PLM
Enhances	pek-1	ER/UPR Stress	ER Stress/UPR	Kinks ↑**	ALM
Enhances	pek-1	ER/UPR Stress	ER Stress/UPR	Kinks ↑***	PLM
Enhances	pas-3	Proteasome	Proteasome	Kinks ↑***	PLM
Enhances	vha-13	Lysosomal Function	Lysosomal Function	Loops ↑*	ALM
Enhances	cup-5	Lysosomal Function	Lysosomal Function	Loops ↑***	PLM
Enhances	phi-32	Ubiquitin Pathway	Ubiquitin pathway	Punctae ↑***	ALM
Enhances	phi-32	Ubiquitin Pathway	Ubiquitin pathway	Punctae ↑***	PLM
Enhances	phi-32	Ubiquitin Pathway	Ubiquitin pathway	Regular Outgrowths ↓ ***	ALM
Not Reported	phi-50	Cytoprotective Pathway	daf-16 & skn-1 pathway; antioxidant genes	All (N.S.)	ALM, PLM
Enhances	let-70	Ubiquitin Pathway	Ubiquitin pathway	All (N.S.)	ALM, PLM
Enhances	bec-1	Autophagy	Autophagy	All (N.S.)	ALM, PLM
Suppresses	aip-1	Proteostasis Protection	Proteasome negative regulator	All (N.S.)	ALM, PLM
Suppresses	tdo-2	Proteostasis Protection	Metabolism (Metabolic enhancer of proteostasis)	All (N.S.)	ALM, PLM
Suppresses	moag-4	Proteostress Protection	polyQ aggregase	All (N.S.)	ALM, PLM
Suppresses	pnk-1	Proteostress Protection	functional modulator of polyQ	All (N.S.)	ALM, PLM
Suppresses	chn-1	Ubiquitin Pathway	Ubiquitin regulation of chaperones	Extended Outgrowths ↓ ***	ALM
Suppresses	chn-1	Ubiquitin Pathway	Ubiquitin regulation of chaperones	Loops ↑**	ALM
Suppresses	chn-1	Ubiquitin Pathway	Ubiquitin regulation of chaperones	Regular Outgrowths ↓ *	ALM
‡ See Supp Table 1 for Reference

## Sheet: ByClass&aberration
RNAi Impact on proteostress‡	Gene	Aberration	Class	Normal Function	Cell Type
Enhances	lgg-1	Extended Outgrowths ↓ **	Autophagy	Autophagy	ALM
Enhances	pek-1	Kinks ↑**	ER/UPR Stress	ER Stress/UPR	ALM
Enhances	vha-13	Loops ↑*	Lysosomal Function	Lysosomal Function	ALM
Enhances	zig-4	Breaks ↑***	Neuronal Cytoarchitecture	Maintenance of morphology	ALM
Enhances	zig-4	Extended Outgrowths ↓ *	Neuronal Cytoarchitecture	Maintenance of morphology	ALM
Enhances	phi-32	Extended Outgrowths ↓ *	Ubiquitin Pathway	Ubiquitin pathway	ALM
Suppresses	chn-1	Extended Outgrowths ↓ ***	Ubiquitin Pathway	Ubiquitin regulation of chaperones	ALM
Suppresses	chn-1	Loops ↑**	Ubiquitin Pathway	Ubiquitin regulation of chaperones	ALM
Enhances	phi-32	Punctae ↑***	Ubiquitin Pathway	Ubiquitin pathway	ALM
Suppresses	chn-1	Regular Outgrowths ↓ *	Ubiquitin Pathway	Ubiquitin regulation of chaperones	ALM
Enhances	phi-32	Regular Outgrowths ↓ ***	Ubiquitin Pathway	Ubiquitin pathway	ALM
Suppresses	bec-1	All (N.S.)	Autophagy	Autophagy	ALM, PLM
Not Reported	phi-50	All (N.S.)	Cytoprotective Pathway	daf-16 & skn-1 pathway; antioxidant genes	ALM, PLM
Enhances	let-92	All (N.S.)	Cytoprotective Pathways	Metabolism and signaling	ALM, PLM
Enhances	icd-1	All (N.S.)	ER/UPR Stress	ER Stress/UPR	ALM, PLM
Enhances	ire-1	All (N.S.)	ER/UPR Stress	ER Stress/UPR	ALM, PLM
Enhances	ufd-1	All (N.S.)	ER/UPR Stress	Ubiquitin pathway	ALM, PLM
Enhances	lmp-1	All (N.S.)	Lysosomal Function	Lysosomal Function	ALM, PLM
Enhances	rpt-5	All (N.S.)	Proteasome	Proteasome	ALM, PLM
Enhances	B0041.5	All (N.S.)	Proteostasis Protection	Modifier of touch function in polyQ128 strain	ALM, PLM
Suppresses	aip-1	All (N.S.)	Proteostasis Protection	Proteasome negative regulator	ALM, PLM
Suppresses	tdo-2	All (N.S.)	Proteostasis Protection	Metabolism (Metabolic enhancer of proteostasis)	ALM, PLM
Suppresses	moag-4	All (N.S.)	Proteostress Protection	polyQ aggregase	ALM, PLM
Suppresses	pnk-1	All (N.S.)	Proteostress Protection	functional modulator of polyQ	ALM, PLM
Enhancer	rpl-5	All (N.S.)	Translation	Ribosomal subunit	ALM, PLM
Enhances	cdc48.1	All (N.S.)	Ubiquitin Pathway	Ubiquitin regulation of chaperones	ALM, PLM
Enhances	let-70	All (N.S.)	Ubiquitin Pathway	Ubiquitin pathway	ALM, PLM
Enhances	lgg-1	Branches ↑**	Autophagy	Autophagy	PLM
Enhances	gob-1	Kinks ↑**	Cytoprotective Pathway	Metabolism	PLM
Enhances	pek-1	Kinks ↑***	ER/UPR Stress	ER Stress/UPR	PLM
Enhances	cup-5	Loops ↑***	Lysosomal Function	Lysosomal Function	PLM
Enhances	pas-6	Branches ↑***	Proteasome	Proteasome	PLM
Enhances	pas-3	Kinks ↑***	Proteasome	Proteasome	PLM
Enhances	phi-32	Punctae ↑***	Ubiquitin Pathway	Ubiquitin pathway	PLM
‡ See Supp Table 1 for Reference
